# Supplementary material for: Study on the Depression Performance and Mechanism of the Novel Chalcopyrite Depressant 2-Mercapto-5-benzimidazole Sulfonate Dihydrate in the Flotation Separation of Cu-Mo Bulk Concentrate
Source: Molecules. 2026 Jul 6;31(13):2383. doi: 10.3390/molecules31132383 (PMC13362721; doi:10.3390/molecules31132383)
Supplement: Supplementary file 1 [file molecules-31-02383-s001.zip]

Archive with 1 entries (1 files):
- molecules-4342769-supplementary.pdf
